# Supplementary material for: Sustainable Protocols for Cellulose Nanocrystals Synthesis from Tomato Waste and Their Antimicrobial Properties against Pseudomonas syringae pv. tomato
Source: Plants (Basel). 2023 Feb 18;12(4):939. doi: 10.3390/plants12040939 (PMC9963933; doi:10.3390/plants12040939)
Supplement: Supplementary file 1 [file plants-12-00939-s001.zip]

Archive with 1 entries (1 files):
- plants-2223482-supplementary.pdf
